# Supplementary material for: Zoonotic relevance of multidrug-resistant bacteria in parrots with respiratory illness
Source: Vet Res Commun. 2025 May 8;49(4):194. doi: 10.1007/s11259-025-10752-6 (PMC12062053; doi:10.1007/s11259-025-10752-6)
Supplement: Supplementary file 2 — Supplementary Material 2 [file 11259_2025_10752_MOESM2_ESM.xlsx]

## Sheet: Sheet1
Sample code		Isolated bacterial species
1		E. coli
2		E. coli
3		E. coli+S. aureus
4		K. pneumoniae
5		E. coli
6		E. coli
7		K. pneumoniae
8		S. aureus
9		K. pneumoniae
10		P. mirabilis
11		P. mirabilis
12		E. coli
13		E. coli
14		P. mirabilis
15		P. mirabilis
16		K. pneumoniae
17		K. pneumoniae
18		K. pneumoniae
19		E. coli
20		E. coli
21		P. mirabilis
22		P. mirabilis+ S. sciuri
23		K. pneumoniae
24		K. pneumoniae+S. aureus
25		E. coli
26		E. coli
27		K. pneumoniae
28		P. mirabilis
29		K. pneumoniae
30		E. coli
31		K. pneumoniae
32		P. mirabilis
33		E. coli
34		S. simulans+ E. coli
35		P. mirabilis
36		E. coli
37		E. coli
38		K. pneumoniae+ E. coli
39		K. pneumoniae
40		K. pneumoniae
41		P. mirabilis
42		E. coli
43		E. coli
44		S. aureus
45		P. mirabilis
46		P. mirabilis
47		K. pneumoniae
48		K. pneumoniae+ E. coli
49		E. coli
50		P. mirabilis
51		K. pneumoniae
52		K. pneumoniae
53		E. coli
54		P. mirabilis
55		P. mirabilis
56		K. pneumoniae
57		K. pneumoniae
58		E. coli
59		P. mirabilis
60		P. mirabilis
61		P. mirabilis
62		E. coli
63		K. pneumoniae+S. aureus
64		K. pneumoniae
65		P. mirabilis
66		K. pneumoniae
67		P. mirabilis
68		E. coli
69		E. coli
70		S. pseudointermedius
71		E. coli
72		S. aureus
73		K. pneumoniae
74		E. faecalis
75		S. aureus
