# Supplementary material for: Zoonotic relevance of multidrug-resistant bacteria in parrots with respiratory illness
Source: Vet Res Commun. 2025 May 8;49(4):194. doi: 10.1007/s11259-025-10752-6 (PMC12062053; doi:10.1007/s11259-025-10752-6)
Supplement: Supplementary file 3 — Supplementary Material 3 [file 11259_2025_10752_MOESM3_ESM.xlsx]

## Sheet: Sheet1
Antimicrobials	E1	E2	E3	E4	E5	E6	E7	E8	E9	E10	E11	E12	E13	E14	E15	E16	E17	E18	E19	E20	E21	E22	E23	E24	E25	E26	E27
COT	S	S	S	S	S	R	R	R	S	R	S	S	S	S	S	S	S	S	S	R	R	R	R	R	R	R	R
MRP	S	S	S	S	S	S	S	S	S	S	S	S	S	S	S	S	S	S	S	S	S	S	S	S	S	S	S
AMP	R	S	R	R	R	R	R	R	S	R	S	S	S	S	S	S	S	S	S	R	R	R	R	R	R	R	R
FO	S	S	S	S	S	S	S	S	S	S	S	S	S	S	S	S	S	S	S	S	S	S	S	S	S	S	S
ETP	S	S	S	S	S	S	S	S	S	S	S	S	S	S	S	S	S	S	S	S	S	S	S	S	S	S	S
C	R	R	S	S	R	R	S	S	S	S	S	S	S	S	S	S	R	R	R	R	S	R	S	S	S	S	S
NIT	S	S	S	S	S	S	S	S	S	S	S	S	S	S	S	S	S	S	S	S	S	S	S	S	S	S	S
GEN	S	S	S	S	S	S	S	R	S	S	S	S	S	S	S	S	S	S	S	R	R	R	R	R	S	S	S
AT	S	S	S	S	S	S	S	S	S	S	S	S	S	S	S	S	S	S	S	S	S	S	S	S	S	S	S
CX	S	S	S	S	S	S	S	R	S	S	S	S	S	S	S	S	S	S	S	R	R	S	S	S	S	S	S
TE	S	R	S	S	R	R	R	R	S	R	S	S	S	S	S	S	S	S	S	R	R	R	R	R	S	S	S
CAZ	R	R	S	S	R	R	R	R	S	R	S	R	S	R	S	R	R	R	R	R	R	R	R	R	S	S	S
AK	S	S	S	S	S	S	S	R	S	S	S	S	S	S	S	S	S	S	S	R	R	R	S	S	S	S	S
CIP	S	R	S	S	R	R	S	R	S	S	S	S	S	S	S	S	S	S	S	R	S	S	S	S	S	S	S
CPM	S	R	S	S	S	R	R	R	S	R	S	S	S	S	S	S	S	S	S	R	R	R	R	R	S	S	S
AZM	S	R	S	S	R	R	R	R	S	R	S	S	S	S	S	S	S	S	S	R	S	S	S	S	S	S	S
NX	R	R	S	R	R	R	R	R	R	R	R	S	S	S	S	R	R	R	R	S	S	S	S	S	S	S	S
DO	S	R	S	S	R	R	R	S	S	S	S	S	S	S	S	S	S	S	R	R	R	R	R	R	S	S	S
CZ	R	R	R	S	R	R	R	R	R	R	R	R	R	R	R	R	R	R	R	R	S	S	S	S	S	S	S
CTX	R	R	R	S	R	R	R	R	R	R	S	R	S	S	S	S	R	R	R	R	R	R	R	R	S	S	S
	Ampicillin (AMP), cefotaxime (CTX), ceftazidime (CAZ), cefazolin (CZ), cefoxitin (CX), cefepime (CPM), aztreonam (AT), ertapenem (ET), meropenem (MRP), fosfomycin (FO), gentamicin (GEN), amikacin (AK), azithromycin (AZM), tetracycline (TE), doxycycline (DO), ciprofloxacin (CIP), norfloxacin (NX), trimethoprim-sulfamethoxazole (COT), chloramphenicol (C), nitrofurantoin (NIT)
