# Supplementary material for: Zoonotic relevance of multidrug-resistant bacteria in parrots with respiratory illness
Source: Vet Res Commun. 2025 May 8;49(4):194. doi: 10.1007/s11259-025-10752-6 (PMC12062053; doi:10.1007/s11259-025-10752-6)
Supplement: Supplementary file 4 — Supplementary Material 4 [file 11259_2025_10752_MOESM4_ESM.xlsx]

## Sheet: Sheet1
Antimicrobials	K1	K2	K3	K4	K5	K6	K7	K8	K9	K10	K11	K12	K13	K14	K15	K16	K17	K18	K19	K20	K21	K22	K23	K24
COT	R	R	R	R	R	R	R	R	R	S	S	S	R	S	S	R	S	R	R	R	R	R	R	S
MRP	S	S	S	S	R	S	S	S	S	S	S	S	S	S	S	S	S	S	S	S	S	S	S	S
AMP	R	R	R	R	R	R	R	R	R	R	R	S	R	S	S	R	R	R	R	R	R	R	R	S
FO	S	S	S	S	S	S	S	S	S	S	S	S	S	S	S	S	S	S	S	S	S	S	S	S
ETP	S	S	S	S	S	S	S	S	S	S	S	S	S	S	S	S	S	S	S	S	S	S	S	S
C	S	S	S	S	S	S	S	S	S	S	S	S	R	S	S	S	S	S	S	R	S	S	S	S
NIT	S	S	S	S	S	S	S	S	S	S	S	S	S	S	S	S	R	S	S	S	S	S	S	S
GEN	S	S	S	S	S	S	S	S	S	S	S	S	S	S	S	S	S	S	S	S	R	S	S	S
AT	S	S	S	S	S	S	S	S	S	S	S	S	S	S	S	S	S	S	S	S	R	R	R	S
CX	S	S	S	S	R	S	S	S	S	S	S	S	S	S	S	S	S	S	S	S	S	S	S	S
TE	R	R	R	R	R	R	R	R	R	S	R	S	R	S	S	R	R	S	R	R	S	S	S	S
CAZ	R	R	R	R	S	R	R	R	R	S	S	S	R	R	S	S	S	R	R	R	R	R	S	S
AK	S	S	R	S	S	S	S	S	S	S	S	S	S	S	S	S	S	S	S	S	S	S	S	S
CIP	R	R	R	R	S	R	R	R	R	R	R	S	R	S	S	R	R	S	S	R	R	S	S	S
CPM	R	R	R	R	S	R	R	R	R	R	S	S	R	S	S	R	R	R	R	R	R	R	S	S
AZM	R	R	R	R	R	R	R	R	R	R	R	R	R	S	R	R	R	R	R	R	S	S	S	S
NX	R	R	R	R	R	R	R	R	R	R	R	R	R	R	R	R	R	R	R	R	S	S	S	S
DO	S	S	S	S	S	S	S	S	S	S	S	S	S	S	S	S	S	S	S	S	R	R	R	R
CZ	R	R	R	R	R	R	R	R	R	R	S	S	R	R	S	R	S	R	R	R	S	S	S	S
CTX	R	R	R	R	R	R	R	R	R	R	S	S	R	S	S	R	S	S	R	R	S	S	S	S
	Ampicillin (AMP), cefotaxime (CTX), ceftazidime (CAZ), cefazolin (CZ), cefoxitin (CX), cefepime (CPM), aztreonam (AT), ertapenem (ET), meropenem (MRP), fosfomycin (FO), gentamicin (GEN), amikacin (AK), azithromycin (AZM), tetracycline (TE), doxycycline (DO), ciprofloxacin (CIP), norfloxacin (NX), trimethoprim-sulfamethoxazole (COT), chloramphenicol (C), nitrofurantoin (NIT)
