# Supplementary material for: Zoonotic relevance of multidrug-resistant bacteria in parrots with respiratory illness
Source: Vet Res Commun. 2025 May 8;49(4):194. doi: 10.1007/s11259-025-10752-6 (PMC12062053; doi:10.1007/s11259-025-10752-6)
Supplement: Supplementary file 5 — Supplementary Material 5 [file 11259_2025_10752_MOESM5_ESM.xlsx]

## Sheet: Sheet1
Antimicrobials	P1	P2	P3	P4	P5	P6	P7	P8	P9	P10	P11	P12	P13	P14	P15	P16	P17	P18	P19	P20
COT	R	R	R	R	R	R	R	R	R	R	R	R	R	R	R	S	S	S	S	S
MRP	S	S	S	S	S	S	S	S	S	S	S	S	S	S	S	S	S	S	S	S
AMP	R	R	R	R	R	R	R	R	R	R	R	R	R	R	R	R	R	S	S	S
FO	S	S	R	S	S	S	S	S	S	S	S	S	S	S	S	S	S	S	S	S
ETP	S	S	S	S	S	S	S	S	S	S	S	S	S	S	S	S	S	S	S	S
C	R	S	R	R	R	R	R	S	R	R	R	R	R	R	R	S	R	S	S	S
NIT	S	S	S	S	S	S	S	S	S	S	S	S	S	S	S	S	S	S	S	S
GEN	S	S	S	S	S	S	S	S	S	S	R	S	S	S	S	S	S	S	S	S
AT	S	S	S	S	S	S	S	S	S	S	R	R	R	R	S	S	S	S	S	S
CX	S	S	S	R	R	R	S	R	S	R	R	R	R	R	R	S	S	S	S	S
TE	R	R	R	R	R	R	R	R	R	R	R	R	R	R	R	S	S	R	S	S
CAZ	R	R	R	R	R	R	R	R	R	R	R	R	R	R	R	R	S	R	S	S
AK	S	S	S	S	S	S	S	S	S	S	S	S	S	S	S	S	S	S	S	S
CIP	S	S	R	R	R	R	R	S	S	R	S	S	S	S	S	S	S	S	S	S
CPM	S	S	S	S	R	S	R	S	S	S	R	R	S	S	S	S	S	S	S	S
AZM	R	R	R	R	S	S	S	R	R	R	R	R	R	R	R	S	S	S	S	S
NX	R	R	R	R	R	R	R	R	R	R	R	R	R	R	R	S	S	S	S	S
DO	S	S	S	S	S	R	R	S	S	S	R	R	R	R	R	S	S	R	S	S
CZ	R	R	R	R	R	R	R	R	R	R	R	R	R	R	R	S	S	S	S	S
CTX	R	R	R	R	R	R	R	S	S	S	R	R	R	R	R	S	S	S	S	S
	Ampicillin (AMP), cefotaxime (CTX), ceftazidime (CAZ), cefazolin (CZ), cefoxitin (CX), cefepime (CPM), aztreonam (AT), ertapenem (ET), meropenem (MRP), fosfomycin (FO), gentamicin (GEN), amikacin (AK), azithromycin (AZM), tetracycline (TE), doxycycline (DO), ciprofloxacin (CIP), norfloxacin (NX), trimethoprim-sulfamethoxazole (COT), chloramphenicol (C), nitrofurantoin (NIT)
